# Supplementary material for: Genotoxicity assessment data for exfoliated buccal cells exposed to mobile phone radiation
Source: Data Brief. 2017 Sep 22;15:344–7. doi: 10.1016/j.dib.2017.09.048 (PMC5712057; doi:10.1016/j.dib.2017.09.048)
Supplement: Supplementary file 1 — Supplementary material [file mmc1.zip]

Archive with 3 entries (3 files):
- COI_MUTGEN_AMC.pdf
- COI_MUTGEN_CL.pdf
- COI_MUTGEN_FMO.pdf
